# Supplementary material for: Genomic signatures of local directional selection in a high gene flow marine organism; the Atlantic cod (Gadus morhua)
Source: BMC Evol Biol. 2009 Dec 1;9:276. doi: 10.1186/1471-2148-9-276 (PMC2790465; doi:10.1186/1471-2148-9-276)
Supplement: Additional file 2 — Summary statistics. Observed and expected levels of heterozygosity and tests for conformance to Hardy-Weinberg Equilibrium per locus and sample. [file 1471-2148-9-276-S2.XLS]

## Sheet: Additional_file_2
Additional file 2. Summary statistics.
Observed and expected levels of heterozygosity and tests for conformance to Hardy-Weinberg Equilibrium per locus and sample
Outliers are based on results from BAYESCAN (Foll and Gaggiotti 2008) in global and regional data sets
				Sample	BAS			BEL			NEAC			ECH			FBA			FBA78			FPL			GRE			SNS			ICN			ICS			WBA			NNS			CNS			CAN
Locus	Reference		Gene/function	Outlier	Ho	He	P	Ho	He	P	Ho	He	P	Ho	He	P	Ho	He	P	Ho	He	P	Ho	He	P	Ho	He	P	Ho	He	P	Ho	He	P	Ho	He	P	Ho	He	P	Ho	He	P	Ho	He	P	Ho	He	P
Gm0528_0314	Moen et al. 2008	Randomly chosen SNP		No	0.025	0.025	1	0.125	0.11867	1	0.025	0.025	1	0.2	0.22152	0.4729	0.275	0.24019	1	0.16129	0.2036	0.31654	0.12821	0.20679	0.05924	0.05	0.04937	1	0.15	0.18228	0.32226	0.225	0.20222	1	0.15	0.18228	0.32113	0.13889	0.17801	0.2742	0.1	0.14051	0.18252	0.15789	0.14737	1	0	0	-
Gm375_0144	Moen et al. 2008	Randomly chosen SNP		No	0	0	-	0.025	0.025	1	0.025	0.025	1	0	0	-	0	0	-	0.06667	0.06554	1	0	0.10105	0.00055	0	0	-	0.025	0.025	1	0	0	-	0	0	-	0	0	-	0	0	-	0	0	-	0	0	-
Gm0545_0279	Moen et al. 2008	Randomly chosen SNP		No	0.07692	0.07493	1	0.16216	0.23695	0.10366	0.21622	0.27545	0.21618	0.14286	0.26874	0.02062	0.0625	0.38095	0	0.14286	0.24935	0.06663	0.05714	0.10932	0.08619	0.18182	0.4028	0.00334	0.24324	0.32766	0.13556	0.17143	0.24845	0.11637	0.12821	0.28139	0.00372	0.12903	0.27499	0.01376	0.12821	0.3986	7e-05	0.13514	0.17364	0.26793	0.17949	0.42125	0.0006
Gm329_0321	Moen et al. 2008	Randomly chosen SNP		No	0	0	-	0	0	-	0.025	0.025	1	0.075	0.0731	1	0	0	-	0	0	-	0.02703	0.02703	1	0	0	-	0.05	0.04937	1	0.025	0.025	1	0	0	-	0	0	-	0	0	-	0	0	-	0	0	-
Gm1108_0332	Moen et al. 2008	Randomly chosen SNP		Yes, global and regional	0.3	0.25823	0.56755	0.45	0.4443	1	0.05128	0.05062	1	0.56757	0.49352	0.49822	0.65	0.47468	0.02071	0.44828	0.42166	1	0.52632	0.50667	1	0.25	0.22152	1	0.35	0.42532	0.28023	0.35897	0.38628	0.68347	0.3	0.37975	0.21372	0.42857	0.42609	1	0.425	0.39209	0.69967	0.36111	0.4597	0.27012	0.05	0.04937	1
Gm1055_0334	Moen et al. 2008	Randomly chosen SNP		No	0	0	-	0	0	-	0.07692	0.07493	1	0.02564	0.02564	1	0.025	0.025	1	0.09677	0.0936	1	0.12821	0.12155	1	0.025	0.025	1	0.075	0.0731	1	0.05	0.04937	1	0.025	0.025	1	0.05714	0.05631	1	0.05	0.04937	1	0.13889	0.13106	1	0.05	0.04937	1
Gm0927_0134	Moen et al. 2008	Randomly chosen SNP		No	0.125	0.16171	0.2492	0.325	0.30854	1	0.15385	0.26374	0.02731	0.25641	0.26374	1	0.225	0.24019	0.54753	0.13333	0.12655	1	0.175	0.16171	1	0.225	0.24019	0.54807	0.25	0.25823	1	0.25641	0.22644	1	0.4	0.35316	0.65148	0.31429	0.26874	0.56492	0.225	0.27563	0.25071	0.21622	0.19548	1	0.025	0.025	1
Gm1063_0134	Moen et al. 2008	Randomly chosen SNP		No	0.05	0.04937	1	0.1	0.0962	1	0.10526	0.10105	1	0.20513	0.18648	1	0.2	0.18228	1	0.1	0.09661	1	0	0.05331	0.01348	0.12821	0.12155	1	0.175	0.16171	1	0.275	0.24019	1	0.125	0.11867	1	0.08571	0.08323	1	0.225	0.20222	1	0.18919	0.17364	1	0.15	0.14051	1
Gm0210_0275	Moen et al. 2008	Randomly chosen SNP		No	0	0	-	0	0	-	0	0	-	0	0	-	0	0	-	0	0	-	0	0	-	0	0	-	0.02564	0.02564	1	0	0	-	0	0	-	0.02857	0.02857	1	0	0	-	0	0	-	0	0	-
Gm0393_0377	Moen et al. 2008	Randomly chosen SNP		No	0.15385	0.14386	1	0.275	0.33892	0.33366	0.2973	0.32766	0.61648	0.31579	0.33684	0.64908	0.3	0.35316	0.37239	0.36364	0.35941	1	0.13514	0.17364	0.26679	0.25	0.29241	0.32367	0.425	0.33892	0.16388	0.125	0.16171	0.24857	0.25	0.29241	0.32281	0.34286	0.2882	0.55849	0.375	0.43513	0.46623	0.24324	0.29359	0.28635	0.05	0.04937	1
Gm243_0296	Moen et al. 2008	Randomly chosen SNP		No	0.37838	0.49759	0.18421	0.34211	0.42772	0.25518	0.18919	0.38689	0.00388	0.35294	0.33187	1	0.27027	0.27545	1	0.18519	0.37247	0.01777	0.29412	0.42142	0.10154	0.275	0.30854	0.59939	0.25714	0.34161	0.15626	0.21053	0.19088	1	0.39474	0.38	1	0.4	0.43727	0.69969	0.28571	0.35776	0.32924	0.30556	0.30008	1	0.175	0.24019	0.13338
Gm0510_0260	Moen et al. 2008	Randomly chosen SNP		No	0	0	-	0.05128	0.05062	1	0	0	-	0.10526	0.10105	1	0.02564	0.02564	1	0	0	-	0.02703	0.02703	1	0	0	-	0	0	-	0.025	0.025	1	0.05	0.04937	1	0.02857	0.02857	1	0	0	-	0.02778	0.02778	1	0	0	-
Gm0685_0351	Moen et al. 2008	Randomly chosen SNP		No	0	0	-	0	0	-	0.02632	0.02632	1	0.02564	0.02564	1	0	0	-	0.06452	0.06346	1	0.05128	0.05062	1	0	0	-	0.02564	0.02564	1	0.025	0.025	1	0	0	-	0	0	-	0	0	-	0	0	-	0	0	-
Gm1187_0250	Moen et al. 2008	Randomly chosen SNP		No	0	0	-	0	0	-	0	0	-	0	0	-	0	0	-	0	0	-	0.02632	0.02632	1	0	0	-	0	0	-	0	0	-	0	0	-	0	0	-	0	0	-	0	0	-	0	0	-
Gm0999_0102	Moen et al. 2008	Randomly chosen SNP		No	0.075	0.0731	1	0.075	0.0731	1	0.07692	0.07493	1	0.17949	0.1655	1	0.025	0.025	1	0.06667	0.06554	1	0.02703	0.02703	1	0	0	-	0.075	0.0731	1	0.05128	0.05062	1	0.05	0.04937	1	0.11429	0.10932	1	0.1	0.0962	1	0.05556	0.05477	1	0	0	-
Gm0986_0591	Moen et al. 2008	Randomly chosen SNP		No	0.4359	0.45854	1	0.4359	0.44123	1	0.36111	0.41901	0.43712	0.38889	0.40689	1	0.175	0.24019	0.13367	0.28	0.30122	1	0.5	0.42772	0.44218	0.17949	0.28139	0.04873	0.40625	0.39633	1	0.325	0.33892	1	0.275	0.24019	1	0.29032	0.45531	0.05389	0.425	0.36677	0.41055	0.38889	0.38028	1	0.1	0.0962	1
Gm0289_0495	Moen et al. 2008	Randomly chosen SNP		Yes, global and regional	0.375	0.33892	0.65927	0.5	0.4038	0.22845	0	0	-	0.36842	0.33684	1	0.175	0.20222	0.39649	0.27586	0.29038	1	0.18421	0.25088	0.14668	0.10256	0.14386	0.18687	0.375	0.43513	0.46446	0.25641	0.26374	1	0.35897	0.38628	0.68501	0.41667	0.4597	0.71409	0.175	0.20222	0.39675	0.23077	0.28139	0.26258	0.025	0.025	1
Gm122_0268	Moen et al. 2008	Randomly chosen SNP		No	0.7	0.50506	0.02485	0.48718	0.49451	1	0.5	0.49789	1	0.4	0.4038	1	0.5	0.47468	1	0.5	0.44011	0.67446	0.475	0.46804	1	0.41026	0.50616	0.33397	0.4359	0.3986	0.69545	0.5	0.47468	1	0.6	0.47468	0.10602	0.5	0.482	1	0.5641	0.47952	0.32079	0.52632	0.49404	0.74695	0.55	0.48608	0.51014
Gm0545_0162	Moen et al. 2008	Randomly chosen SNP		No	0.075	0.0731	1	0.225	0.20222	1	0.25	0.22152	1	0.2	0.18228	1	0.2	0.22152	0.47347	0.21875	0.19792	1	0.075	0.0731	1	0.325	0.30854	1	0.25	0.29241	0.32205	0.175	0.20222	0.3973	0.2	0.22152	0.47235	0.13889	0.22183	0.06969	0.275	0.30854	0.59834	0.15385	0.14386	1	0.425	0.39209	0.69997
Gm0250_0086	Moen et al. 2008	Randomly chosen SNP		No	0.525	0.49082	0.74881	0.45	0.4443	1	0.46154	0.49817	0.74711	0.4	0.46076	0.49159	0.5	0.49494	1	0.32143	0.43052	0.20414	0.33333	0.44123	0.14914	0.41026	0.43157	1	0.325	0.41487	0.24167	0.2	0.4038	0.00259	0.46154	0.41026	0.69102	0.36111	0.41901	0.43719	0.5	0.4443	0.48921	0.30769	0.41026	0.13136	0.175	0.16171	1
Gm0995_0325	Moen et al. 2008	Randomly chosen SNP		No	0.025	0.025	1	0.05	0.04937	1	0.03226	0.03226	1	0.1	0.0962	1	0.075	0.0731	1	0	0	-	0.05556	0.10642	0.083	0.02564	0.02564	1	0.075	0.0731	1	0.07692	0.07493	1	0.02564	0.02564	1	0.05556	0.05477	1	0.05	0.04937	1	0.05405	0.05331	1	0	0	-
Gm0588_0274	Moen et al. 2008	Randomly chosen SNP		Yes, global	0	0	-	0.2	0.18228	1	0.325	0.30854	1	0.25	0.22152	1	0.175	0.16171	1	0.22581	0.2036	1	0.25	0.22152	1	0.30769	0.38628	0.2243	0.125	0.11867	1	0.20513	0.22644	0.48319	0.25641	0.38628	0.08131	0.02778	0.02778	1	0.075	0.16171	0.01689	0.15385	0.14386	1	0.325	0.27563	0.56354
Gm0248_0453	Moen et al. 2008	Randomly chosen SNP		No	0.525	0.50601	1	0.425	0.46804	0.73255	0.5	0.40526	0.22601	0.45	0.46076	1	0.375	0.30854	0.30875	0.3125	0.34722	0.61316	0.475	0.43513	0.71671	0.3	0.32405	0.63294	0.425	0.45285	0.73153	0.35	0.37975	0.67811	0.5	0.46076	0.7315	0.41667	0.41901	1	0.5	0.42532	0.44868	0.46154	0.38628	0.39611	0.05128	0.14386	0.00777
Gm1155_0317	Moen et al. 2008	Randomly chosen SNP		No	0	0	-	0	0	-	0	0	-	0	0	-	0	0	-	0	0	-	0	0	-	0	0	-	0	0	-	0.025	0.025	1	0	0	-	0	0	-	0	0	-	0	0	-	0	0	-
Gm1090_0134	Moen et al. 2008	Randomly chosen SNP		No	0.6	0.49494	0.20623	0.325	0.50601	0.02842	0.625	0.50601	0.20307	0.425	0.50601	0.35342	0.3	0.50506	0.0126	0.53333	0.47232	0.69434	0.51282	0.5035	1	0.33333	0.44123	0.15035	0.55	0.50127	0.74775	0.45	0.4443	1	0.225	0.46804	0.00157	0.47222	0.50352	0.74642	0.65	0.49494	0.0565	0.38462	0.50117	0.19626	0.17949	0.20679	0.40407
Gm0480_0394	Moen et al. 2008	Randomly chosen SNP		No	0.2	0.29241	0.0729	0.45	0.37975	0.40101	0.28947	0.38	0.19029	0.39474	0.35193	0.65173	0.35	0.35316	1	0.31034	0.3539	0.59604	0.41026	0.43157	1	0.33333	0.31469	1	0.375	0.36677	1	0.35	0.4038	0.44012	0.225	0.24019	0.54797	0.38889	0.43036	0.69556	0.48718	0.45854	0.73763	0.38462	0.3986	1	0.1	0.0962	1
Gm1365_0105	Moen et al. 2008	Randomly chosen SNP		No	0.075	0.0731	1	0.30769	0.26374	0.56635	0.15789	0.14737	1	0.10526	0.10105	1	0.225	0.24019	0.54774	0.10345	0.09982	1	0.13158	0.12456	1	0.125	0.11867	1	0.13158	0.12456	1	0.17949	0.1655	1	0.12821	0.12155	1	0.19444	0.22183	0.43419	0.125	0.24019	0.01372	0.13889	0.13106	1	0.25	0.29241	0.3227
Gm0433_0214	Moen et al. 2008	Randomly chosen SNP		No	0.25	0.35316	0.07841	0.325	0.43513	0.14227	0.25	0.39935	0.06224	0.2973	0.35876	0.35279	0.525	0.43513	0.27236	0.375	0.36082	1	0.48718	0.42125	0.44796	0.51282	0.47952	0.74188	0.57895	0.48421	0.31006	0.45	0.4443	1	0.35	0.37975	0.67759	0.42857	0.44762	1	0.3	0.42532	0.12491	0.44737	0.47825	0.73819	0.325	0.30854	1
Gm1365_0447	Moen et al. 2008	Randomly chosen SNP		No	0.25	0.22152	1	0.25	0.32405	0.15816	0.25	0.32405	0.16056	0.2	0.25823	0.18768	0.375	0.33892	0.65942	0.22581	0.2036	1	0.28205	0.24542	1	0.30769	0.35964	0.38529	0.2	0.18228	1	0.275	0.33892	0.33328	0.39474	0.35193	0.65196	0.19444	0.22183	0.43364	0.375	0.33892	0.65959	0.35897	0.33034	1	0.225	0.39209	0.01126
Gm0993_0697	Moen et al. 2008	Randomly chosen SNP		No	0	0	-	0.02564	0.02564	1	0.025	0.0731	0.03764	0.02632	0.02632	1	0	0	-	0	0	-	0	0	-	0	0	-	0.025	0.025	1	0	0	-	0	0	-	0.02778	0.02778	1	0.02564	0.02564	1	0.02632	0.02632	1	0	0	-
Gm1271_0123	Moen et al. 2008	Randomly chosen SNP		No	0.4	0.37975	1	0.35	0.47468	0.17315	0.475	0.50348	0.75723	0.5	0.50127	1	0.475	0.49842	1	0.59375	0.46776	0.146	0.51282	0.5035	1	0.5641	0.49817	0.51582	0.45	0.48608	0.74516	0.475	0.49082	1	0.5	0.49494	1	0.52778	0.48787	0.73226	0.65	0.50506	0.11061	0.48718	0.48518	1	0.375	0.43513	0.46304
Gm0996_0709	Moen et al. 2008	Randomly chosen SNP		No	0.1	0.0962	1	0.05	0.04937	1	0.025	0.025	1	0.025	0.025	1	0.075	0.0731	1	0.1	0.09661	1	0.02564	0.02564	1	0.05128	0.05062	1	0.05	0.04937	1	0.05	0.04937	1	0.07692	0.07493	1	0.05556	0.05477	1	0.12821	0.12155	1	0.10526	0.10105	1	0	0.05062	0.01301
Gm0411_0388	Moen et al. 2008	Randomly chosen SNP		No	0	0	-	0.025	0.025	1	0.02778	0.02778	1	0.11429	0.10932	1	0.025	0.025	1	0.13333	0.12655	1	0.025	0.025	1	0.2	0.22152	0.47321	0.05	0.04937	1	0.075	0.0731	1	0.05	0.04937	1	0	0	-	0.05	0.04937	1	0.10526	0.10105	1	0.475	0.49842	1
Gm358_0466	Moen et al. 2008	Randomly chosen SNP		No	0.05	0.04937	1	0.07895	0.07684	1	0	0	-	0	0	-	0	0	-	0	0	-	0	0	-	0	0	-	0.05556	0.05477	1	0.02778	0.02778	1	0.02564	0.02564	1	0.19444	0.17801	1	0.075	0.0731	1	0.025	0.025	1	0	0	-
Gm0210_0078	Moen et al. 2008	Randomly chosen SNP		No	0.2	0.22152	0.47149	0.35	0.35316	1	0.525	0.39209	0.03877	0.51282	0.41026	0.22699	0.5	0.46076	0.73099	0.40625	0.48363	0.46054	0.275	0.41487	0.04988	0.425	0.45285	0.73231	0.3	0.42532	0.12408	0.35	0.46076	0.16682	0.41026	0.38628	1	0.25	0.33451	0.14654	0.4	0.37975	1	0.35897	0.38628	0.68351	0.43243	0.49759	0.50743
Gm0546_0176	Moen et al. 2008	Randomly chosen SNP		No	0	0	-	0	0	-	0	0	-	0	0	-	0	0	-	0	0	-	0	0	-	0	0	-	0	0	-	0	0	-	0	0	-	0	0	-	0.025	0.025	1	0	0	-	0	0	-
Gm243_0370	Moen et al. 2008	Randomly chosen SNP		No	0.1	0.0962	1	0.10256	0.09857	1	0	0	-	0.05263	0.10105	0.07946	0.025	0.0731	0.0379	0	0	-	0.075	0.11867	0.12461	0.025	0.025	1	0.1	0.14051	0.18239	0.02564	0.02564	1	0	0.05062	0.01304	0.08571	0.08323	1	0.025	0.025	1	0.02632	0.02632	1	0.02632	0.02632	1
Gm0704_0401	Moen et al. 2008	Randomly chosen SNP		No	0.075	0.11867	0.12367	0.3	0.32405	0.6338	0.17949	0.24542	0.14064	0.225	0.24019	0.54873	0.225	0.24019	0.54813	0.21875	0.28919	0.20047	0.25	0.25823	1	0.45	0.42532	1	0.275	0.24019	1	0.23077	0.31469	0.11708	0.35	0.29241	0.57523	0.16667	0.20031	0.35289	0.225	0.24019	0.54883	0.15385	0.22644	0.09458	0.375	0.43513	0.46425
Gm1253_0140	Moen et al. 2008	Randomly chosen SNP		No	0.02632	0.02632	1	0.10256	0.14386	0.18721	0.0625	0.06151	1	0.15625	0.14633	1	0.175	0.20222	0.39689	0.1	0.09661	1	0.10526	0.10105	1	0.225	0.20222	1	0	0	-	0.05128	0.09857	0.07702	0.05	0.0962	0.07596	0.14286	0.13458	1	0.20513	0.22644	0.4825	0.13889	0.13106	1	0.39474	0.35193	0.65193
Gm1265_0606	Moen et al. 2008	Randomly chosen SNP		No	0.475	0.49082	1	0.425	0.46804	0.7318	0.64103	0.50649	0.11692	0.51282	0.49018	1	0.525	0.50348	1	0.41935	0.49974	0.46906	0.5	0.50633	1	0.575	0.50601	0.52805	0.525	0.50601	1	0.475	0.49082	1	0.5	0.49494	1	0.52778	0.44092	0.27342	0.45	0.47468	0.74826	0.41026	0.49018	0.3388	0.38462	0.3986	1
Gm0668_0260	Moen et al. 2008	Randomly chosen SNP		No	0.25	0.47468	0.00549	0.275	0.41487	0.05036	0.27027	0.50648	0.00728	0.4	0.4443	0.71664	0.35	0.48608	0.10114	0.28125	0.48363	0.0258	0.45	0.49494	0.74594	0.41026	0.49018	0.33797	0.3	0.42532	0.12332	0.48718	0.50117	1	0.33333	0.48518	0.08953	0.36111	0.47535	0.17035	0.3	0.4038	0.12328	0.43243	0.39985	1	0.28205	0.48518	0.01726
Gm238_0139	Moen et al. 2008	Randomly chosen SNP		No	0	0	-	0	0	-	0	0	-	0.125	0.11867	1	0.025	0.025	1	0	0	-	0.025	0.025	1	0.025	0.025	1	0	0	-	0	0	-	0.025	0.025	1	0.02857	0.02857	1	0.05	0.04937	1	0.02632	0.02632	1	0.05128	0.05062	1
Gm392_1005	Moen et al. 2008	Randomly chosen SNP		No	0.3	0.29241	1	0.125	0.11867	1	0	0	-	0.1	0.0962	1	0.025	0.025	1	0.03125	0.03125	1	0.025	0.025	1	0	0	-	0.175	0.16171	1	0.05	0.04937	1	0	0.04937	0.01286	0.13889	0.17801	0.27402	0.075	0.0731	1	0.05128	0.05062	1	0	0	-
Gm1341_0259	Moen et al. 2008	Randomly chosen SNP		No	0.175	0.20222	0.39655	0.25	0.22152	1	0.225	0.24019	0.54817	0.2	0.22152	0.47281	0.275	0.24019	1	0.28125	0.28919	1	0.25	0.25823	1	0.375	0.30854	0.30846	0.23077	0.20679	1	0.3	0.25823	0.56686	0.2	0.22152	0.47322	0.22222	0.20031	1	0.15	0.14051	1	0.17949	0.1655	1	0.21053	0.19088	1
Gm1200_0315	Moen et al. 2008	Randomly chosen SNP		No	0	0	-	0.025	0.025	1	0	0	-	0.15	0.14051	1	0.025	0.025	1	0.03125	0.03125	1	0.05	0.04937	1	0	0	-	0.15	0.14051	1	0.075	0.0731	1	0.07692	0.07493	1	0.08333	0.08099	1	0.05	0.04937	1	0.12821	0.12155	1	0	0	-
Gm330_0290	Moen et al. 2008	Randomly chosen SNP		No	0.2	0.18228	1	0.2	0.25823	0.18879	0.425	0.36677	0.41054	0.325	0.36677	0.65834	0.375	0.39209	1	0.4375	0.41071	1	0.425	0.39209	0.69917	0.38462	0.44123	0.47052	0.4	0.35316	0.65133	0.4	0.42532	0.71858	0.375	0.36677	1	0.19444	0.22183	0.43274	0.225	0.24019	0.54776	0.38462	0.34532	0.65494	0.46154	0.49817	0.74642
Gm1341_0637	Moen et al. 2008	Randomly chosen SNP		No	0.3	0.29241	1	0.125	0.20222	0.05712	0.3	0.32405	0.63407	0.325	0.33892	1	0.3	0.32405	0.63271	0.3125	0.34722	0.61383	0.175	0.24019	0.13501	0.175	0.16171	1	0.15385	0.14386	1	0.275	0.27563	1	0.15	0.22152	0.08999	0.33333	0.35055	1	0.325	0.30854	1	0.20513	0.22644	0.48401	0.15789	0.14737	1
Gm0783_0453	Moen et al. 2008	Randomly chosen SNP		No	0.2	0.22152	0.47231	0.425	0.41487	1	0.20513	0.18648	1	0.15789	0.19088	0.33656	0.35	0.32405	1	0.22581	0.29667	0.21469	0.275	0.24019	1	0.325	0.27563	0.56406	0.325	0.30854	1	0.3	0.37975	0.21384	0.3	0.25823	0.56678	0.38889	0.31768	0.30449	0.325	0.30854	1	0.12821	0.1655	0.255	0.10256	0.09857	1
Gm332_1080	Moen et al. 2008	Randomly chosen SNP		No	0	0	-	0	0	-	0.025	0.025	1	0.025	0.025	1	0	0	-	0.09375	0.09077	1	0.05	0.04937	1	0.025	0.025	1	0.025	0.025	1	0.05	0.04937	1	0.02564	0.02564	1	0.02778	0.02778	1	0.05	0.04937	1	0	0	-	0	0	-
Gm0704_0340	Moen et al. 2008	Randomly chosen SNP		No	0	0	-	0	0	-	0.02703	0.02703	1	0.02564	0.02564	1	0.025	0.025	1	0.0625	0.06151	1	0.075	0.0731	1	0	0	-	0.02564	0.02564	1	0.025	0.025	1	0	0	-	0.02778	0.02778	1	0	0	-	0	0.05193	0.01327	0	0	-
Gm0492_0218	Moen et al. 2008	Randomly chosen SNP		No	0.475	0.43513	0.71563	0.35	0.46076	0.16539	0.61538	0.50616	0.20919	0.45	0.50127	0.53958	0.55	0.50506	0.7497	0.375	0.50595	0.16932	0.55	0.50506	0.75022	0.55	0.50506	0.75074	0.5641	0.5035	0.52592	0.55	0.50506	0.75091	0.525	0.50348	1	0.38889	0.50548	0.19417	0.425	0.50601	0.35235	0.46154	0.50616	0.74813	0.48718	0.44123	0.71344
Gm278_0092	Moen et al. 2008	Randomly chosen SNP		No	0.275	0.30854	0.59911	0.15	0.14051	1	0.10345	0.09982	1	0.26667	0.23503	1	0.30769	0.29837	1	0.34483	0.33394	1	0.225	0.20222	1	0.075	0.0731	1	0.13793	0.13067	1	0.175	0.16171	1	0.15385	0.14386	1	0.30556	0.26252	0.56883	0.225	0.20222	1	0.24324	0.21659	1	0.20513	0.18648	1
Gm1152_0344	Moen et al. 2008	Randomly chosen SNP		No	0	0	-	0.05	0.04937	1	0.07692	0.07493	1	0.075	0.0731	1	0.025	0.025	1	0.03125	0.03125	1	0.025	0.0731	0.03783	0.125	0.16171	0.24665	0.025	0.025	1	0	0	-	0.05	0.04937	1	0.05556	0.05477	1	0.025	0.025	1	0	0	-	0.36842	0.39298	0.69216
Gm0974_0477	Moen et al. 2008	Randomly chosen SNP		No	0.5641	0.49018	0.50641	0.325	0.41487	0.24247	0.35897	0.33034	1	0.35897	0.38628	0.68284	0.38462	0.34532	0.65557	0.3871	0.38921	1	0.4	0.32405	0.31106	0.325	0.30854	1	0.375	0.39209	1	0.375	0.36677	1	0.35	0.37975	0.67767	0.27778	0.38028	0.17215	0.35	0.37975	0.67792	0.33333	0.37329	0.66086	0.10256	0.09857	1
Gm1103_0238	Moen et al. 2008	Randomly chosen SNP		No	0.325	0.39209	0.41008	0.5	0.50506	1	0.30769	0.38628	0.22309	0.35	0.35316	1	0.325	0.30854	1	0.43333	0.41299	1	0.275	0.30854	0.59881	0.275	0.33892	0.33278	0.4	0.37975	1	0.4	0.35316	0.65155	0.375	0.39209	1	0.47222	0.49726	1	0.225	0.30854	0.10888	0.51282	0.4662	0.72835	0.15385	0.14386	1
Gm122_0172	Moen et al. 2008	Randomly chosen SNP		No	0.1	0.0962	1	0.175	0.16171	1	0.1	0.0962	1	0.1	0.0962	1	0.05	0.04937	1	0.09375	0.09077	1	0.225	0.20222	1	0.125	0.11867	1	0.1	0.0962	1	0.225	0.24019	0.54892	0.125	0.11867	1	0.08333	0.08099	1	0.1	0.0962	1	0.28205	0.24542	1	0	0	-
Gm137_0034	Moen et al. 2008	Randomly chosen SNP		No	0	0	-	0	0	-	0	0	-	0	0	-	0	0	-	0	0	-	0	0	-	0	0	-	0	0	-	0	0	-	0	0	-	0.05714	0.05631	1	0	0	-	0	0	-	0	0	-
Gm370_0380	Moen et al. 2008	Randomly chosen SNP		No	0.12903	0.38921	0.00055	0.48718	0.50516	1	0.55	0.47468	0.49796	0.475	0.45285	1	0.33333	0.47319	0.08702	0.25806	0.46536	0.0185	0.425	0.46804	0.73073	0.45	0.50506	0.53693	0.45	0.50506	0.53744	0.475	0.49082	1	0.3	0.50127	0.01254	0.22857	0.50683	0.00192	0.55	0.46076	0.29905	0.40541	0.49352	0.32116	0.45	0.50127	0.53996
Gm0831_0304	Moen et al. 2008	Randomly chosen SNP		No	0.125	0.11867	1	0.15	0.14051	1	0.125	0.11867	1	0.125	0.11867	1	0.075	0.0731	1	0.0625	0.06151	1	0.15	0.14051	1	0.05	0.04937	1	0.1	0.0962	1	0.125	0.11867	1	0.1	0.0962	1	0.17143	0.15901	1	0.2	0.18228	1	0.05128	0.05062	1	0.25	0.25823	1
Gm1007_0192	Moen et al. 2008	Randomly chosen SNP		No	0.02564	0.02564	1	0	0	-	0.02564	0.07493	0.03912	0.075	0.0731	1	0.10256	0.09857	1	0.03333	0.03333	1	0.025	0.025	1	0.025	0.025	1	0.07692	0.07493	1	0.05	0.0962	0.07517	0.05263	0.05193	1	0.05714	0.05631	1	0.025	0.025	1	0.05263	0.05193	1	0	0	-
Gm310_0375	Moen et al. 2008	Randomly chosen SNP		No	0.33333	0.3986	0.41229	0.525	0.41487	0.12654	0.275	0.24019	1	0.34211	0.32105	1	0.375	0.33892	0.65743	0.22581	0.37282	0.04211	0.45	0.37975	0.39952	0.3	0.29241	1	0.4	0.32405	0.31265	0.275	0.30854	0.59801	0.45	0.4038	0.69244	0.42857	0.42609	1	0.375	0.33892	0.6591	0.39474	0.40526	1	0.05	0.04937	1
Gm0706_0248	Moen et al. 2008	Randomly chosen SNP		No	0.25	0.22152	1	0.25	0.25823	1	0.26316	0.23158	1	0.23077	0.20679	1	0.225	0.20222	1	0.03226	0.03226	1	0.1	0.0962	1	0.2	0.18228	1	0.175	0.20222	0.39632	0.075	0.0731	1	0.07692	0.07493	1	0.17143	0.20538	0.36126	0.075	0.0731	1	0.20513	0.18648	1	0	0	-
Gm374_0856	Moen et al. 2008	Randomly chosen SNP		No	0.4	0.42532	0.71901	0.475	0.49082	1	0.525	0.49842	0.75702	0.51282	0.49817	1	0.4	0.47468	0.33287	0.51613	0.50344	1	0.5	0.50127	1	0.5	0.48608	1	0.4	0.46076	0.49075	0.425	0.50348	0.35665	0.325	0.49842	0.05032	0.6	0.50725	0.32201	0.51282	0.49018	1	0.4359	0.48518	0.73674	0.225	0.20222	1
Gm0236_0048	Moen et al. 2008	Randomly chosen SNP		No	0.05	0.04937	1	0.175	0.16171	1	0.25	0.25823	1	0.225	0.20222	1	0.10256	0.14386	0.18769	0.125	0.17262	0.22658	0.2	0.22152	0.47303	0.2	0.18228	1	0.275	0.24019	1	0.175	0.24019	0.13389	0.225	0.20222	1	0.11429	0.10932	1	0.15	0.14051	1	0.20513	0.18648	1	0.275	0.27563	1
Gm245_0193	Moen et al. 2008	Randomly chosen SNP		No	0	0	-	0.05	0.04937	1	0.05	0.04937	1	0.05	0.04937	1	0	0	-	0.03125	0.03125	1	0.05	0.04937	1	0.025	0.025	1	0.025	0.025	1	0.1	0.0962	1	0.075	0.0731	1	0.02857	0.02857	1	0.05	0.04937	1	0.13158	0.12456	1	0.1	0.0962	1
Gm122_0204	Moen et al. 2008	Randomly chosen SNP		No	0.65	0.50127	0.10664	0.475	0.4807	1	0.5	0.50127	1	0.35	0.42532	0.27947	0.5	0.47468	1	0.51613	0.44421	0.43409	0.45	0.46076	1	0.425	0.50601	0.3522	0.4	0.42532	0.71784	0.5	0.47468	1	0.575	0.4807	0.31552	0.51429	0.47371	0.72336	0.55	0.48608	0.51375	0.51282	0.49817	1	0.575	0.50601	0.52447
Gm0901_0338	Moen et al. 2008	Randomly chosen SNP		No	0	0	-	0	0	-	0.025	0.025	1	0	0	-	0	0	-	0	0	-	0.025	0.025	1	0	0	-	0	0	-	0.025	0.025	1	0.05	0.04937	1	0	0	-	0	0	-	0	0	-	0	0	-
Gm1156_0573	Moen et al. 2008	Randomly chosen SNP		Yes, global and regional	0.5	0.50127	1	0.5	0.49494	1	0.05128	0.05062	1	0.35	0.50127	0.06367	0.35	0.37975	0.67818	0.25	0.49008	0.00885	0.3	0.4443	0.06675	0.025	0.0731	0.03863	0.275	0.49842	0.00843	0.225	0.30854	0.10911	0.175	0.24019	0.13317	0.32353	0.50702	0.04365	0.25	0.4038	0.03996	0.30769	0.47952	0.04002	0	0	-
Gm0738_0160	Moen et al. 2008	Randomly chosen SNP		Yes, global and regional	0.5	0.42532	0.45014	0.33333	0.37329	0.66219	0.025	0.025	1	0.375	0.33892	0.6581	0.275	0.30854	0.59865	0.28125	0.36458	0.31288	0.425	0.41487	1	0.05	0.04937	1	0.38462	0.3986	1	0.25	0.22152	1	0.5	0.42532	0.44896	0.31429	0.37308	0.37479	0.325	0.27563	0.56453	0.53846	0.49451	0.74241	0	0	-
Gm1002_0428	Moen et al. 2008	Randomly chosen SNP		No	0.025	0.025	1	0	0	-	0.025	0.025	1	0.10256	0.09857	1	0	0	-	0.03125	0.03125	1	0.025	0.025	1	0.05	0.04937	1	0.05	0.04937	1	0.05	0.04937	1	0.025	0.025	1	0.02857	0.02857	1	0.15	0.14051	1	0.05263	0.05193	1	0.025	0.025	1
Gm1338_0473	Moen et al. 2008	Randomly chosen SNP		No	0.10256	0.09857	1	0.275	0.27563	1	0.17949	0.20679	0.4045	0.20513	0.18648	1	0.4	0.42532	0.71788	0.46875	0.46776	1	0.5	0.4443	0.49082	0.175	0.20222	0.39656	0.275	0.24019	1	0.15	0.14051	1	0.33333	0.34532	1	0.2	0.18261	1	0.35	0.37975	0.679	0.41026	0.35964	0.65052	0.275	0.24019	1
Gm1225_0475	Moen et al. 2008	Randomly chosen SNP		No	0.25641	0.49018	0.00351	0.17949	0.50649	5e-05	0.36842	0.50526	0.11146	0.28205	0.50117	0.00856	0.45	0.48608	0.74503	0.32258	0.50344	0.0677	0.25	0.50506	0.0017	0.475	0.50601	0.75779	0.30769	0.49817	0.02292	0.375	0.46804	0.30262	0.30769	0.49018	0.02379	0.31429	0.49234	0.04005	0.45	0.50127	0.53742	0.47368	0.49404	1	0.25	0.4443	0.00952
Gm155_0155	Moen et al. 2008	Randomly chosen SNP		No	0.23077	0.24542	0.55743	0.175	0.16171	1	0	0	-	0.03125	0.03125	1	0.025	0.025	1	0	0	-	0.075	0.11867	0.12407	0.075	0.0731	1	0.025	0.0731	0.03797	0.025	0.025	1	0.07692	0.07493	1	0.05882	0.11238	0.08814	0.07895	0.07684	1	0.02564	0.02564	1	0.05	0.04937	1
Gm310_0260	Moen et al. 2008	Randomly chosen SNP		No	0.30769	0.38628	0.22436	0.5641	0.4662	0.29267	0.3	0.29241	1	0.4	0.35316	0.65176	0.275	0.33892	0.33513	0.36667	0.44011	0.41237	0.5	0.42532	0.44726	0.3	0.32405	0.63299	0.35897	0.38628	0.68418	0.375	0.33892	0.65981	0.46154	0.41026	0.69127	0.48571	0.44762	0.71173	0.525	0.41487	0.12648	0.47368	0.41684	0.46093	0.05	0.04937	1
Gm0921_0170	Moen et al. 2008	Randomly chosen SNP		No	0.18421	0.16947	1	0.175	0.16171	1	0.41026	0.33034	0.31352	0.34211	0.28737	0.56461	0.38462	0.45854	0.47704	0.26316	0.30868	0.48812	0.41026	0.35964	0.65137	0.3	0.29241	1	0.26471	0.27524	1	0.35	0.32405	1	0.38462	0.34532	0.65506	0.08824	0.2331	0.00469	0.38462	0.34532	0.65528	0.2973	0.25657	0.57317	0.175	0.20222	0.39666
Gm1052_0317	Moen et al. 2008	Randomly chosen SNP		No	0	0	-	0	0	-	0.025	0.025	1	0	0	-	0	0	-	0	0	-	0	0	-	0	0	-	0	0	-	0	0	-	0	0	-	0	0	-	0	0	-	0	0	-	0	0	-
Gm0684_0098	Moen et al. 2008	Randomly chosen SNP		No	0	0	-	0.175	0.16171	1	0.2	0.22152	0.47429	0.275	0.24019	1	0.15	0.14051	1	0.27778	0.32222	0.5124	0.2	0.18228	1	0.25	0.29241	0.32284	0.17949	0.1655	1	0.225	0.24019	0.54729	0.35897	0.33034	1	0.26471	0.2331	1	0.225	0.27563	0.25131	0.23077	0.28139	0.26266	0.3	0.25823	0.5677
Gm1222_0205	Moen et al. 2008	Randomly chosen SNP		No	0.07692	0.07493	1	0.025	0.025	1	0.025	0.025	1	0.10256	0.09857	1	0.05	0.04937	1	0.0625	0.11905	0.09478	0.075	0.0731	1	0.05	0.04937	1	0.025	0.025	1	0.15	0.14051	1	0.10256	0.14386	0.18797	0.02857	0.02857	1	0.1	0.14051	0.18158	0.15385	0.14386	1	0.025	0.025	1
Gm0916_0170	Moen et al. 2008	Randomly chosen SNP		No	0.42105	0.48421	0.50142	0.45946	0.46983	1	0.35897	0.41026	0.44814	0.34211	0.42772	0.25654	0.45946	0.48315	1	0.44	0.50694	0.6878	0.57895	0.47158	0.18102	0.33333	0.34532	1	0.37838	0.39985	1	0.425	0.41487	1	0.35897	0.33034	1	0.48485	0.50723	1	0.5	0.48608	1	0.51282	0.45022	0.47915	0.10256	0.09857	1
Gm1365_0342	Moen et al. 2008	Randomly chosen SNP		No	0.075	0.0731	1	0.125	0.11867	1	0.11111	0.10642	1	0.07895	0.07684	1	0.2	0.22152	0.4741	0.06452	0.06346	1	0.1	0.0962	1	0.1	0.0962	1	0.08108	0.07886	1	0.175	0.16171	1	0.125	0.11867	1	0.13889	0.13106	1	0.07895	0.07684	1	0.12821	0.12155	1	0.17949	0.24542	0.14048
Gm1386_0216	Moen et al. 2008	Candidate gene SNP	Vitellogenin	Yes, global and regional	0.625	0.50601	0.20553	0.2	0.18228	1	0.025	0.025	1	0.72414	0.47005	0.00349	0.12821	0.12155	1	0.10345	0.09982	1	0.31429	0.34161	0.63118	0.14286	0.13458	1	0.32432	0.27545	0.56129	0.02564	0.02564	1	0.075	0.11867	0.12386	0.08333	0.08099	1	0.59091	0.51057	0.66937	0.3	0.4443	0.0671	0.19444	0.17801	1
Gm0627_0302	Moen et al. 2008	Candidate gene SNP	Calpain-2	Yes, regional	0.275	0.33892	0.33534	0.35	0.49494	0.10277	0.48718	0.48518	1	0.38462	0.47319	0.30842	0.425	0.46804	0.73177	0.54839	0.48916	0.70785	0.5641	0.49018	0.50436	0.4	0.50506	0.215	0.475	0.49082	1	0.45	0.50506	0.53797	0.475	0.4807	1	0.57143	0.47371	0.28521	0.6	0.48608	0.18885	0.44444	0.50078	0.52016	0.55	0.49494	0.52834
Gm402_0530	Moen et al. 2008	Candidate gene SNP	Parvalbumin	No	0	0	-	0	0	-	0.12821	0.1655	0.25614	0.05263	0.05193	1	0.05	0.04937	1	0	0.11905	0.00073	0.1	0.14051	0.1822	0.07692	0.07493	1	0.15385	0.14386	1	0.07692	0.07493	1	0.12821	0.12155	1	0	0	-	0.075	0.0731	1	0.15385	0.14386	1	0.025	0.025	1
Gm1330_0731	Moen et al. 2008	Candidate gene SNP	Trypsinogen_2	No	0.55	0.46076	0.3	0.525	0.49842	0.75768	0.36842	0.50667	0.1117	0.48718	0.50649	1	0.4359	0.48518	0.73716	0.58065	0.48228	0.28374	0.425	0.43513	1	0.425	0.50348	0.35554	0.53846	0.48518	0.52349	0.575	0.49842	0.35526	0.575	0.50601	0.52586	0.44118	0.50702	0.50462	0.5	0.50127	1	0.41667	0.49726	0.49306	0.125	0.11867	1
Gm1194_0243	Moen et al. 2008	Candidate gene SNP	Glyceraldehyde 3-phosphate dehydrogenase, GAPDH	No	0.025	0.025	1	0.05	0.04937	1	0.15	0.14051	1	0.225	0.20222	1	0.2	0.22152	0.4724	0.2	0.18305	1	0.13514	0.12773	1	0.25	0.22152	1	0.25	0.22152	1	0.125	0.11867	1	0.3	0.25823	0.56813	0.05714	0.05631	1	0.075	0.0731	1	0.25641	0.22644	1	0.05	0.04937	1
Gm0990_0393	Moen et al. 2008	Candidate gene SNP	Cold inducible RNA binding protein, CIRBP	No	0.225	0.20222	1	0.15789	0.14737	1	0.12903	0.12269	1	0.12821	0.20679	0.05938	0.2	0.25823	0.18679	0.25	0.22826	1	0.15152	0.28205	0.02399	0.12821	0.1655	0.25578	0.175	0.16171	1	0.1	0.0962	1	0.125	0.11867	1	0.11429	0.15901	0.20762	0.175	0.16171	1	0.34211	0.28737	0.56473	0.075	0.0731	1
S2_1_1	This study	Non-candidate gene SNP	Ribosomal protein S2	No	0.25	0.25823	1	0.125	0.11867	1	0.05128	0.05062	1	0.02564	0.02564	1	0.05	0.04937	1	0.06897	0.06776	1	0.15789	0.14737	1	0.075	0.0731	1	0.07692	0.07493	1	0.05	0.04937	1	0.1	0.0962	1	0.22857	0.20538	1	0	0	-	0.05556	0.05477	1	0.025	0.025	1
S2_1_6	This study	Non-candidate gene SNP	Ribosomal protein S2	No	0	0	-	0	0	-	0	0	-	0	0	-	0	0	-	0	0	-	0	0	-	0.025	0.025	1	0	0	-	0	0	-	0	0	-	0	0	-	0	0	-	0	0	-	0	0	-
Gm_snp1	This study	Non-candidate gene SNP	Unknkown	No	0.15	0.14051	1	0.25	0.37975	0.04053	0.12821	0.1655	0.25572	0.10811	0.23695	0.00825	0.10256	0.09857	1	0.13333	0.12655	1	0.05128	0.09857	0.07743	0.1	0.18228	0.03244	0.15	0.25823	0.02568	0.125	0.16171	0.24819	0.15	0.18228	0.32105	0.17143	0.35776	0.00525	0.02778	0.08099	0.04208	0.08571	0.22733	0.00381	0.275	0.27563	1
LDHB	This study	Candidate gene SNP	Lactate dehydrogenase B	No	0.325	0.39209	0.40912	0.5641	0.50616	0.53055	0.425	0.50601	0.35456	0.425	0.4807	0.51409	0.45	0.50506	0.5378	0.5	0.50909	1	0.41667	0.50665	0.32818	0.45	0.50506	0.53646	0.625	0.50348	0.20216	0.375	0.49842	0.19554	0.7	0.50506	0.02441	0.52778	0.49726	0.74564	0.575	0.49842	0.35526	0.625	0.50348	0.20069	0.35	0.47468	0.1741
Haemoglobin_alpha	This study	Candidate gene SNP	Haemoglobin, alpha subunit	No	0.325	0.43513	0.14326	0.30769	0.29837	1	0.3	0.29241	1	0.25	0.25823	1	0.375	0.45285	0.30304	0.25	0.32143	0.25228	0.5	0.48595	1	0.225	0.30854	0.11116	0.4	0.37975	1	0.275	0.30854	0.59854	0.25	0.25823	1	0.4	0.35776	0.65166	0.35	0.35316	1	0.31579	0.36632	0.39485	0.2	0.18228	1
Haemoglobin_beta	This study	Candidate gene SNP	Haemoglobin, beta subunit	No	0.13514	0.12773	1	0.16667	0.15493	1	0.17857	0.16558	1	0.21622	0.19548	1	0.125	0.11905	1	0.30769	0.26546	1	0.05882	0.05795	1	0.12903	0.12269	1	0.14706	0.13828	1	0.28	0.24571	1	0.27273	0.23916	1	0.10714	0.10325	1	0.22581	0.2036	1	0.08571	0.08323	1	0.17647	0.1633	1
Gh_1_1	This study	Candidate gene SNP	Growth hormone	No	0	0	-	0	0	-	0.025	0.025	1	0	0	-	0	0	-	0	0	-	0	0	-	0.05	0.04937	1	0	0	-	0.025	0.025	1	0.025	0.025	1	0	0	-	0	0	-	0	0	-	0	0	-
Aroma_1_9	This study	Candidate gene SNP	Aromatase	Yes, regional	0.23529	0.25461	0.53845	0.5641	0.49018	0.50621	0.35897	0.45022	0.27992	0.325	0.41487	0.24357	0.575	0.46804	0.17995	0.41379	0.49365	0.45497	0.25641	0.41026	0.04012	0.53846	0.42125	0.12205	0.51282	0.49018	1	0.44444	0.40689	0.69304	0.41026	0.45022	0.71932	0.38889	0.50548	0.19213	0.2973	0.43428	0.06541	0.46154	0.43157	0.7234	0.36842	0.47158	0.29235
Aroma_2_3	This study	Candidate gene SNP	Aromatase	No	0.175	0.16171	1	0.375	0.39209	1	0.38462	0.42125	0.70212	0.325	0.36677	0.65898	0.325	0.30854	1	0.43333	0.44011	1	0.37838	0.3732	1	0.2	0.25823	0.18818	0.375	0.33892	0.65922	0.425	0.45285	0.73219	0.325	0.39209	0.40931	0.30556	0.36581	0.36387	0.45	0.4443	1	0.48718	0.42125	0.4492	0.05	0.04937	1
Hsp90	This study	Candidate gene SNP	Heat shock protein 90	Yes, global and regional	0.3	0.35316	0.37203	0.425	0.41487	1	0	0	-	0.05128	0.05062	1	0	0	-	0	0	-	0	0	-	0	0	-	0.15	0.25823	0.02578	0	0	-	0	0	-	0.31429	0.46584	0.06908	0.05	0.04937	1	0.02703	0.02703	1	0	0	-
FSH	This study	Candidate gene SNP	Follicle stimulating hormone	No	0.075	0.0731	1	0.275	0.27563	1	0.23077	0.28139	0.26386	0.12821	0.12155	1	0.275	0.30854	0.59947	0.2069	0.18875	1	0.17949	0.1655	1	0.17949	0.1655	1	0.2	0.18228	1	0.275	0.24019	1	0.225	0.20222	1	0.11429	0.10932	1	0.15	0.14051	1	0.02778	0.02778	1	0.15	0.18228	0.32158
Rhod_1_1	This study	Candidate gene SNP	Rhodopsin	Yes, global and regional	0	0	-	0.025	0.025	1	0.15	0.14051	1	0.05	0.04937	1	0.125	0.11867	1	0.09375	0.14633	0.15416	0.15	0.14051	1	0.525	0.49082	0.74937	0.025	0.025	1	0.375	0.39209	1	0.28205	0.24542	1	0	0	-	0.05128	0.05062	1	0.10256	0.09857	1	0.5	0.50506	1
References
Moen T., Hayes B., Nilsen F., Delghandi M., Fjalestad K.T., Fevolden S.E., Berg P.R., Lien S. (2008) Identification and characterisation of novel SNP markers in Atlantic cod: Evidence for directional selection. BMC Genetics 9, Article Number 18.
Foll M., Gaggiotti O. (2008) A genome-scan method to identify selected loci appropriate for both dominant and codominant markers: A bayesian perspective. Genetics 180, 977-993
[truncated: 11 more columns]
