# Supplementary material for: Genomic signatures of local directional selection in a high gene flow marine organism; the Atlantic cod (Gadus morhua)
Source: BMC Evol Biol. 2009 Dec 1;9:276. doi: 10.1186/1471-2148-9-276 (PMC2790465; doi:10.1186/1471-2148-9-276)
Supplement: Additional file 5 — Novel SNPs analysed in this study. New SNPs analysed in this study with PCR primers to amplify a fragment containing the SNP. [file 1471-2148-9-276-S5.XLS]

## Sheet: Additional_file_5
Additional file 5. Novel SNPs analysed in this study.
New SNPs analysed in this study with PCR primers to amplify a fragment containing the SNP.
Locus	Protein	GenBank reference accession	Forward PCR primer	Reverse PCR primer	Fragment length	Upstream SNP sequence	SNP	Downstream SNP sequence
Aroma_1_9	Aromatase	DQ402370	CCCCTCTGCAATAATAGCTG	CAACCGCCAAGAATGAAAG	74	GACAGTGTTTGCTCTTTTTGTGTTATTTTTCATGCATCCCTCAATACTCATGCATGGGAACAACCCCTCTGCAATAATAGCTGTTTAATATTCTATTT	[A/G]	TGTTGGGTCTTTTGCATATCTTTCATTCTTGGCGGTTGGGTCTTTTGACAGGCCCCTACTACTGTCTGGGCGTGGGGCCGCTGCTGTGCTANCTGCGCT
Aroma_2_3	Aromatase	DQ402370	AGTACACCTCGCGCTTCGG	CGTTGTTGAAGATGATGCCG	78	TGACTTGTGTTTGACGGTGTTGTCCGCTCAGCTCCTCTACAGTGCGTCACGTGCTGAGGAGCGCCCAGTACACCTCGCGCTTCGGGAGCAAGCAGGGCCT	[A/G]	GGCTGCCTGGGGATGGACGGGCGCGGCATCATCTTCAACAACGACGTGGCCCTGTGGAAGAAGACACGCAGCTACTTCGCCAGAGGTGCGCTCACTGT
FshB_1_1	Follicle stimulating hormone	DQ402373	TTTGGTCGGCAGGACCCGAT	AAGTGCTTCACCTCGTAGGC	86	TGTGTGCTGGCCCACAACTATTCAAGGTAAGGATTCTAAACAAAGAAGGAGGCCTCATCTAATGAGCTTTGGTCGGCAGGACCCGATGGACCCCGGGGAGCG	[C/T]	CCCCAGCAGTACACCTGCAGCGGGGACTGGGCCTACGAGGTGAAGCACTTCGAGGGCTGTCTGGAGGGCGTCCTCTACCCCGTGGCACGCAGCTG
Gh_1_1	Growth hormone	EU676171	TCCATCAGCTCCAGCACCT	GGAGGTCTATAAGGTCTTGG	60	AAGACCTCCATCAGCTCCAGCACCTCGACCTCCCAG	[A/G]	CCTCCATCACCAAGACCTTATAGACCTCCATCAACTCGACCTCCATCANCNNCANCTCCATCACCAAGACCTCCATCANCAAGACCTCCATCANCAAGACC
Haemoglobin_alpha	Haemoglobin alpha subunit	FJ666966	AAGGTAGGCTACCATCTACG	GACGGAGAACAAGAGGAACC	88	CCGTCAACTTCAAGGTAGGCTACCATCTACGCTATNTATCAGTGTGTG	[G/A]	TAAACCATTTGTGTTCCACATTGTTCTTATGGTTCCTCTTGTTCTCCGTCCACCCCAGCTCCTGGCTCACTGCATGCTGGTGTGCATGTCCATGATCTT
Haemoglobin_beta	Haemoglobin beta subunit	FJ666984	CGAACCATCGCCAGTTATTC	GACGTTAAGTGAGGTTCAGG	78	CTACGCCGAGCTGTCTCTGCTCCACTCTGACAAGCTGCACGTGGATCCCGACAACTTCAGGGTACGATCATGCACGAACCATCGCCAGTTATTCTCACCTC	[A/G]	CGGTGCTCTGTCGGAGTTTTTCTTAACGAACCTGAACCTCACTTAACGTCTTCCTCCCTCCCTCACATGTGCAGCTGCTGGCCGACTGCCTGACCGTCG
Hsp90	Heat shock protein 90	GU063866	GTGAGTTAGTGTGGTCATCG	TCTTCCACGTGCGATCCACC	80	CAATGTCTTATTTGGCAACAGGTGTCCTAAAATATCATTTGATGTTGGTGAGTTAGTGTGGTCATCGAAATGGTTTGGGATTTGTGTGAAAGCATTGCGT	[T/C]	GAAGATGGTGGATCGCACGTGGAAGATGGAAAAGCATTTTTGAAAGCAAATGAGTAGCATAGAAACAATGTATTTCTGAC
LDHB#1	Lactate Dehydrogenase B	AJ609233	TAGAGTACCAGCTTCTCGTC	GAGAGACAGAGATAGAAACC	72	CGTCTTCAAACACATCATCCCTCAGATCGTCAAACACAGCCCCAACTGCATCATCGTGGTGGTGTCCAACCCAGGTAGAGTACCAGCTTCTCGTCACGCGCT	[T/G]	GGGGGGTTTAAANNCGCACACGTTGAGGTTTCTATCTCTGTCTCTCTATTTGTCTCTCTGTTTTGTCTGTCTTTGTCTTTTTAGTGTTAGTT
Rhod_1_1	Rhodopsin	AF385832	CATGAGCAACTTCCGCTTCG	AAAGCGCAAGCGTTGGCCAT	81	AGCGCTGGGTCGTCGTCTGCAAGCCCATGAGCAACTTCCGCTTCGGGGAGAACCACGC	[C/T]	GTCATGGGCGTGGCCTTCACCTGGGTCATGGCCAACGCTTGCGCTTTCCCCCCCCTGGTGGGCTGGTCTCGTTACATCCCCGA
S2_1_1	Ribosomal protein S2	AY292468	TTCTGTTCCCCTGTTGTGTG	AAAGTATTAGAGCAGCCGAC	90	TTCTGTTCCCCTGTTGTGTGCTCTACATTC	[A/T]	GTTTAGTTAAACTGAAGTGTGGCCAAACCTCCCANTNCCGTCGGCTGCTCTAATACTTTANGCTTTTGTNTTCAGCCAAGGCTACCTTTGACGCCATCTC
S2_1_6	Ribosomal protein S2	AY292468	TCTTCACCAAGTCACCCTAC	TGCACCACAAGCAGTTAACG	78	CTGACCCCTGATCTCTGGAAGGAGACCGTCTTCACCAAGTCACCCTACCAGGTCCGTACCCTACCC	[A/T]	GATAGGTTGTGATCTTTTTCGTTAACTGCTTGTGGTGCAGAAGATGCTC
GM_snp1	Unknown	GU063867	ATGGAACAGGTCACCATGAG	GCTCTTTGCTAACCCACCGT	68	GATGGAACAGGTCACCATGAGTCTCAGCCCA	[A/G]	CACAGCACGCTGGCCCCACGGTGGGTTAGCAAAGAGCNAACAGTGATGGTAACGTNCATGTGGAACGCACAACGACCAATC
